# Supplementary material for: Predicting the structural impact of human alternative splicing
Source: Genome Biol. 2025 Sep 17;26:283. doi: 10.1186/s13059-025-03744-x (PMC12442299; doi:10.1186/s13059-025-03744-x)
Supplement: Supplementary file 8 — Additional file 8: Table S7. Average sequence length changes across nine alternative splicing types. [file 13059_2025_3744_MOESM8_ESM.xlsx]

## Sheet: Sheet1
Alternative splicing type	Average sequence length changed
Exon skipping (ES)	51.99
Alternative donor site (ADS)	17.96
Alternative acceptor site (AAS)	21.07
Mutually exclusive exon (MXE)	12.36
Intron retention (IR)	43.92
Alternative first exon (AFE)	81.23
Alternative last exon (ALE)	85.62
Mutually exclusive exon-Alternative first exon (MXE-AFE)	48.11
Mutually exclusive exon-Alternative last exon (MXE-ALE)	82.62
